# Supplementary material for: Cuba’s cardiovascular risk factors: International comparison of levels and education gradients
Source: PLoS One. 2021 Mar 4;16(3):e0247831. doi: 10.1371/journal.pone.0247831 (PMC7932107; doi:10.1371/journal.pone.0247831)
Supplement: S1 Table — (XLSX) [file pone.0247831.s001.xlsx]

## Sheet: S1 Table
S1 Table . Variable Descriptions
	-1	-2	-3	-4
	Cuba	Costa Rica	Dominican Republic	U.S.
Education
Less than primary school education (high school for USA) (%)	Binary variable, 1 if respondent had less than primary school level of education	Binary variable, 1 if respondent had less than primary school level of education	Binary variable, 1 if respondent had less than primary school level of education	Binary variable, 1 if respondent had less than high school level of education
Completed primary school (high school for USA) (%)	Binary variable, 1 if respondent had completed primary school, but had not advanced to secondary school	Binary variable, 1 if respondent had completed primary school, but had not advanced to secondary school	Binary variable, 1 if respondent had completed primary school, but had not advanced to secondary school	Binary variable, 1 if respondent had completed high school, but had not advanced beyond that
More than primary school education (high school for USA) (%)	Binary variable, 1 if respondent had more than primary school level of education	Binary variable, 1 if respondent had more than primary school level of education	Binary variable, 1 if respondent had more than primary school level of education	Binary variable, 1 if respondent had completed high school, and gone on to obtain more schooling
Health risk factors
Has smoked tobacco in his/her lifetime (> 100 cigarettes equivalent) (%)	Binary variable based on: Has there ever been a period when you smoke cigars, cigarettes, or a pipe, chewing tobacco, or snuff nearly every day?	Binary variable based on: Have you smoked more than 100 cigarettes or cigars in your life?	Binary variable based on: Has there ever been a period when you smoke cigars, cigarettes, or a pipe, chewing tobacco, or snuff nearly every day?	Binary variable based on: Have you smoked more than 100 cigarettes or cigars in your life?
Currently smokes tobacco regularly (%)	Binary variable based on: Do you still use tobacco regularly?	Binary variable based on: Do you smoke now?	Binary variable based on: Do you still use tobacco regularly?	Binary variable based on: Do you smoke now?
Obesity: Waist circumference >= 88 cm (women) and >= 102 cm (men) (%)	Binary variable indicating if respondent's waist circumference measured at midaxillary line is >= 102 cm for men or 88 cm for women	Binary variable indicating if respondent's waist circumference measured at midaxillary line is >= 102 cm for men or 88 cm for women	Binary variable indicating if respondent's waist circumference measured at midaxillary line is >= 102 cm for men or 88 cm for women	Binary variable indicating if respondent's waist circumference measured at midaxillary line is >= 102 cm for men or 88 cm for women
Measured high blood pressure: systolic >= 140 mm/Hg, diastolic >= 90 mm/Hg (%)	Binary variable indicating if respondent's systolic blood pressure is >= 140 mmHg or diastolic measure is >= 90 mmHg. Blood pressure measured twice, average was used for binary indicator.	Binary variable indicating if respondent's systolic blood pressure is >= 140 mmHg or diastolic measure is >= 90 mmHg. Blood pressure measured twice, average was used for binary indicator.	Binary variable indicating if respondent's systolic blood pressure is >= 140 mmHg or diastolic measure is >= 90 mmHg. Blood pressure measured twice, average was used for binary indicator.	Binary variable indicating if respondent's systolic blood pressure is > 140 mmHg or diastolic measure is > 90 mmHg. Blood pressure measured four times, average was used for binary indicator.
Hypertension prevalence: measured, or doctor diagnosis (%)	Binary variable, 1 if patient had measured high blood pressure as defined above, or if respondent answered affirmatively to the question ‘Has a doctor ever told you that you have high blood pressure?’	Binary variable, 1 if patient had measured high blood pressure as defined above, or if respondent answered affirmatively to the question ‘Has a doctor ever told you that you have high blood pressure?’	Binary variable, 1 if patient had measured high blood pressure as defined above, or if respondent answered affirmatively to the question ‘Has a doctor ever told you that you have high blood pressure?’	Binary variable, 1 if patient had measured high blood pressure as defined above, or if respondent answered affirmatively to the question ‘Has a doctor ever told you that you have high blood pressure?’
Unaware of hypertension: Measured, but no doctor diagnosis (%)	Among those who have measured hypertension, binary variable, 1 if respondent reported that doctor has not diagnosed them with hypertenson	Among those who have measured hypertension, binary variable, 1 if respondent reported that doctor has not diagnosed them with hypertenson	Among those who have measured hypertension, binary variable, 1 if respondent reported that doctor has not diagnosed them with hypertenson	Among those who have measured hypertension, binary variable, 1 if respondent reported that doctor has not diagnosed them with hypertenson
Treating hypertension: Measured, and on medication (%)	Among those who have measured hypertension or whose doctors have told them they had hypertension, binary variable, 1 if respondent reported being on treatment at the time of survey	Among those who have measured hypertension or whose doctors have told them they had hypertension, binary variable, 1 if respondent reported being on treatment at the time of survey	Among those who have measured hypertension or whose doctors have told them they had hypertension, binary variable, 1 if respondent reported being on treatment at the time of survey	Among those who have measured hypertension or whose doctors have told them they had hypertension, binary variable, 1 if respondent reported being on treatment at the time of survey
Diabetes: fasting glucose measure >126 mg/dl (%)	Binary variable, 1 if respondent had fasting glucose meaure > 126 mg/dl. Only among fasting subsample	Binary variable, 1 if respondent had fasting glucose meaure > 126 mg/dl. Only among fasting subsample	Binary variable, 1 if respondent had fasting glucose meaure > 126 mg/dl. Only among fasting subsample	Binary variable, 1 if respondent had fasting glucose meaure > 126 mg/dl. Only among fasting subsample
Diabetes prevalence: measured, or doctor diagnosis (%)	Binary variable, 1 if patient had measured diabetes as defined above, or if respondent answered affirmatively to the question ‘Has a doctor ever told you that you have diabetes?	Binary variable, 1 if patient had measured diabetes as defined above, or if respondent answered affirmatively to the question ‘Has a doctor ever told you that you have diabetes?	Binary variable, 1 if patient had measured diabetes as defined above, or if respondent answered affirmatively to the question ‘Has a doctor ever told you that you have diabetes?	Binary variable, 1 if patient had measured diabetes as defined above, or if respondent answered affirmatively to the question ‘Has a doctor ever told you that you have diabetes?
Unaware of diabetes: Measured, but no doctor diagnosis (%)	Among those who have measured diabetes, binary variable, 1 if respondent reported that doctor has not diagnosed them with diabetes	Among those who have measured diabetes, binary variable, 1 if respondent reported that doctor has not diagnosed them with diabetes	Among those who have measured diabetes, binary variable, 1 if respondent reported that doctor has not diagnosed them with diabetes	Among those who have measured diabetes, binary variable, 1 if respondent reported that doctor has not diagnosed them with diabetes
High cholesterol: total cholesterol measure >= 240 mg/dl (%)	Binary variable, 1 if respondent had fasting total cholesterol measure >= 240 mg/dl	Binary variable, 1 if respondent had fasting total cholesterol measure >= 240 mg/dl	Binary variable, 1 if respondent had fasting total cholesterol measure >= 240 mg/dl	Binary variable, 1 if respondent had fasting total cholesterol measure >= 240 mg/dl
Respondent has seen a doctor in the last three months (1 year if USA) (%)	Binary variable based on: Have you had contact with any government run health services (local doctor, hospital doctor or nurse etc.) in the last three months?	Binary variable constructed from the following question: How many appointments or health care visits with a doctor did you have in the last 3 months?, 1 if the number of appointments was greater than 0. .	Binary variable based on: Have you had contact with any government run health services (local doctor, hospital doctor or nurse etc.) in the last three months?	Binary variable based on: During the past 12 months, how many times have you seen a doctor or other health care professional about your health at a doctor’s office, a clinic, hospital emergency room, at home or some other place?, 1 if the number of appointments was greater than 0.

## Sheet: Table_2_including fullsample
Table 2. Sample Descriptive Statistics
	-1	-2		-3		-4		-5	-6		-7		-8		-9	-10		-11		-12
	Full sample							Males							Females
	Cuba	Costa Rica		Dom. Republic		USA		Cuba	Costa Rica		Dom. Republic		USA		Cuba	Costa Rica		Dom. Republic		USA
Demographics
Respondent age	74.44	74.14		74.12		74.18		74	74		73		74		75	74	*	75		75
Male	0.422	0.406		0.414		0.431		-	-		-		-		-	-		-		-
Less than primary school education (high school for USA)	0.236	0.079	***	0.697	***	0.292	***	0.18	0.08	***	0.64	***	0.28	***	0.28	0.08	***	0.74	***	0.3
Completed primary school (high school for USA)	0.323	0.595	***	0.191	***	0.302		0.3	0.56	***	0.22	***	0.26	**	0.34	0.62	***	0.17	***	0.34
More than primary school education (high school for USA)	0.441	0.326	***	0.112	***	0.406	**	0.52	0.37	***	0.13	***	0.47	**	0.38	0.3	***	0.1	***	0.36
Health risk factors
Has smoked tobacco in his/her lifetime (> 100 cigarettes equivalent)	0.487	0.391	***	0.495		0.272	***	0.74	0.64	***	0.64	***	0.36	***	0.3	0.22	***	0.4	***	0.21	***
Currently smokes tobacco regularly	0.214	0.069	***	0.131	***	0.103	***	0.325	0.12	***	0.16	***	0.12	***	0.132	0.04	***	0.11	*	0.09	***
Obesity: Waist circumference > 88 cm (women) and > 101 cm (men)	0.379	0.508	***	0.468	***	0.688	***	0.22	0.29	**	0.24		0.61	***	0.49	0.65	***	0.63	***	0.75	***
Measured high blood pressure: systolic > 140 mm/Hg, diastolic > 90 mm/Hg	0.565	0.674	***	0.488	***	0.401	***	0.56	0.68	***	0.5	***	0.32	***	0.57	0.67	***	0.48	***	0.46	***
Hypertension prevalence: measured, or doctor diagnosis	0.734	0.823	***	0.765	**	0.723		0.7	0.81	***	0.75	*	0.67		0.76	0.83	***	0.78		0.76
Unaware of hypertension: Measured, but no doctor diagnosis	0.311	0.346		0.209	***	0.174	***	0.39	0.43		0.29	***	0.14	***	0.26	0.29		0.16	***	0.2	***
Treating hypertension: Measured, and on medication	0.868	0.604	***	0.835	**	0.926	***	0.84	0.59	***	0.75	***	0.91	***	0.88	0.61	***	0.88		0.94	***
Diabetes: fasting glucose measure >126 mg/dl	0.14	0.201	***	-		0.173	**	0.12	0.18	**	-		0.17	**	0.15	0.21	***	-		0.18
Diabetes prevalence: measured, or doctor diagnosis	0.253	0.295	**	-		0.244		0.2	0.28	***	-		0.25	*	0.29	0.3		-		0.24	**
Unaware of diabetes: Measured, but no doctor diagnosis	0.239	0.293		-		0.309		0.33	0.26		-		0.37		0.19	0.31	***	-		0.26
High cholesterol: total cholesterol measure >= 240 mg/dl	0.204	0.29	***	-		0.158		0.14	0.2	**	-		0.1	**	0.25	0.35	***	-		0.2	***
Respondent has seen a doctor in the last three months (1 year if USA)	0.485	0.762	***	0.462		0.963	***	0.47	0.72	***	0.43		0.95	***	0.5	0.79	***	0.48		0.97	***
Significance stars from test of equaliity of means between Cuba and each comparison country. Obtained by weighted regression of outcome on country dummy, robust clustered standard errors
* = 10% significance, ** = 5% significance, *** = 1% significance
