# Supplementary material for: Cuba’s cardiovascular risk factors: International comparison of levels and education gradients
Source: PLoS One. 2021 Mar 4;16(3):e0247831. doi: 10.1371/journal.pone.0247831 (PMC7932107; doi:10.1371/journal.pone.0247831)
Supplement: S2 Table — (XLSX) [file pone.0247831.s002.xlsx]

## Sheet: S2 Table
S2 Table . Cross-country pairwise means comparisons
	-6	-7		-8		-9	-10		-1	-2		-3		-4	-5
	Females								Males
	Costa Rica	Dom. Republic		U.S.		Dom. Republic	U.S.		Costa Rica	Dom. Republic		U.S.		Dom. Republic	U.S.
Sample size	647	1312		1331		1312	1331		419	680		1334		680	1334
Demographics
Respondent age	74	75		75		75	75		74	73		74		73	74
Less than primary school education (high school for USA) (%)	8	74	**	30	**	74	30	**	8	64	**	28	**	64	28	**
Completed primary school (high school for USA) (%)	62	17	**	34	**	17	34	**	56	22	**	26	**	22	26
More than primary school education (high school for USA) (%)	30	10	**	36	*	10	36	**	37	13	**	47	**	13	47	**
Health risk factors
Has smoked tobacco in his/her lifetime (> 100 cigarettes equivalent) (%)	22	40	**	41	**	40	41		64	64		70	*	64	70	**
Currently smokes tobacco regularly (%)	4	11	**	9	**	11	9		12	16		12		16	12	*
Obesity: Waist circumference >= 88 cm (women) and >= 102 cm (men) (%)	65	63		75	**	63	75	**	26	21		58	**	21	58	**
Measured high blood pressure: systolic >= 140 mm/Hg, diastolic >= 90 mm/Hg (%)	67	48	**	46	**	48	46		68	50	**	32	**	50	32	**
Hypertension prevalence: measured, or doctor diagnosis (%)	83	78	**	76	**	78	76		81	75	*	67	**	75	67	**
Unaware of hypertension: Measured, but no doctor diagnosis (%)	29	16	**	19	**	16	19	*	43	29	**	14	**	29	14	**
Treating hypertension: Measured, and on medication (%)	61	88	**	94	**	88	94	**	59	75	**	91	**	75	91	**
Diabetes: fasting glucose measure >126 mg/dl (%)	21	10.06	**	18		10.06	18	**	18	9	**	17		9	17	**
Diabetes prevalence: measured, or doctor diagnosis (%)	30	18.92	**	24	*	18.92	24		28	17	**	25		17	25	**
Unaware of diabetes: Measured, but no doctor diagnosis (%)	31	20	*	26		20	26		26	19		36		19	36	**
High cholesterol: total cholesterol measure >= 240 mg/dl (%)	38	21.87	**	20	**	21.87	20		20	13	**	10	**	13	10
Respondent has seen a doctor in the last three months (1 year if USA) (%)	79	48	**	97	**	48	97	**	72	43	**	95	**	43	95	**
Country-specific means, using sample weights. Levels of significance are from test of equality of means between each comparison country and a reference. Levels of statistical significance reported at 5% level (*) and 1% level (**). Grey panels compare the Dominican Republic and the U.S. to Costa Rica. White panels compare the U.S. to the Dominican Republic. Obtained by weighted regression of outc…

## Sheet: Table_2_including fullsample
Table 2. Sample Descriptive Statistics
	-1	-2		-3		-4		-5	-6		-7		-8		-9	-10		-11		-12
	Full sample							Males							Females
	Cuba	Costa Rica		Dom. Republic		USA		Cuba	Costa Rica		Dom. Republic		USA		Cuba	Costa Rica		Dom. Republic		USA
Demographics
Respondent age	74.44	74.14		74.12		74.18		74	74		73		74		75	74	*	75		75
Male	0.422	0.406		0.414		0.431		-	-		-		-		-	-		-		-
Less than primary school education (high school for USA)	0.236	0.079	***	0.697	***	0.292	***	0.18	0.08	***	0.64	***	0.28	***	0.28	0.08	***	0.74	***	0.3
Completed primary school (high school for USA)	0.323	0.595	***	0.191	***	0.302		0.3	0.56	***	0.22	***	0.26	**	0.34	0.62	***	0.17	***	0.34
More than primary school education (high school for USA)	0.441	0.326	***	0.112	***	0.406	**	0.52	0.37	***	0.13	***	0.47	**	0.38	0.3	***	0.1	***	0.36
Health risk factors
Has smoked tobacco in his/her lifetime (> 100 cigarettes equivalent)	0.487	0.391	***	0.495		0.272	***	0.74	0.64	***	0.64	***	0.36	***	0.3	0.22	***	0.4	***	0.21	***
Currently smokes tobacco regularly	0.214	0.069	***	0.131	***	0.103	***	0.325	0.12	***	0.16	***	0.12	***	0.132	0.04	***	0.11	*	0.09	***
Obesity: Waist circumference > 88 cm (women) and > 101 cm (men)	0.379	0.508	***	0.468	***	0.688	***	0.22	0.29	**	0.24		0.61	***	0.49	0.65	***	0.63	***	0.75	***
Measured high blood pressure: systolic > 140 mm/Hg, diastolic > 90 mm/Hg	0.565	0.674	***	0.488	***	0.401	***	0.56	0.68	***	0.5	***	0.32	***	0.57	0.67	***	0.48	***	0.46	***
Hypertension prevalence: measured, or doctor diagnosis	0.734	0.823	***	0.765	**	0.723		0.7	0.81	***	0.75	*	0.67		0.76	0.83	***	0.78		0.76
Unaware of hypertension: Measured, but no doctor diagnosis	0.311	0.346		0.209	***	0.174	***	0.39	0.43		0.29	***	0.14	***	0.26	0.29		0.16	***	0.2	***
Treating hypertension: Measured, and on medication	0.868	0.604	***	0.835	**	0.926	***	0.84	0.59	***	0.75	***	0.91	***	0.88	0.61	***	0.88		0.94	***
Diabetes: fasting glucose measure >126 mg/dl	0.14	0.201	***	-		0.173	**	0.12	0.18	**	-		0.17	**	0.15	0.21	***	-		0.18
Diabetes prevalence: measured, or doctor diagnosis	0.253	0.295	**	-		0.244		0.2	0.28	***	-		0.25	*	0.29	0.3		-		0.24	**
Unaware of diabetes: Measured, but no doctor diagnosis	0.239	0.293		-		0.309		0.33	0.26		-		0.37		0.19	0.31	***	-		0.26
High cholesterol: total cholesterol measure >= 240 mg/dl	0.204	0.29	***	-		0.158		0.14	0.2	**	-		0.1	**	0.25	0.35	***	-		0.2	***
Respondent has seen a doctor in the last three months (1 year if USA)	0.485	0.762	***	0.462		0.963	***	0.47	0.72	***	0.43		0.95	***	0.5	0.79	***	0.48		0.97	***
Significance stars from test of equaliity of means between Cuba and each comparison country. Obtained by weighted regression of outcome on country dummy, robust clustered standard errors
* = 10% significance, ** = 5% significance, *** = 1% significance
