# Supplementary material for: Cuba’s cardiovascular risk factors: International comparison of levels and education gradients
Source: PLoS One. 2021 Mar 4;16(3):e0247831. doi: 10.1371/journal.pone.0247831 (PMC7932107; doi:10.1371/journal.pone.0247831)
Supplement: S3 Table — (XLSX) [file pone.0247831.s003.xlsx]

## Sheet: S3 Table
S3 Table . Sample sizes, by education level
	-1	-2	-3	-4	-5	-6	-7	-8
	Females				Males
	Cuba	Costa Rica	Dom. Republic	U.S.	Cuba	Costa Rica	Dom. Republic	U.S.
Sample sizes: education level
Less than primary school education (high school for USA) (%)	535	77	969	527	191	56	445	534
Completed primary school (high school for USA) (%)	657	432	221	393	319	257	149	306
More than primary school education (high school for USA) (%)	710	138	122	411	512	106	86	494
Missing education	18	0	15	10	3	0	4	8

## Sheet: Table_2_including fullsample
Table 2. Sample Descriptive Statistics
	-1	-2		-3		-4		-5	-6		-7		-8		-9	-10		-11		-12
	Full sample							Males							Females
	Cuba	Costa Rica		Dom. Republic		USA		Cuba	Costa Rica		Dom. Republic		USA		Cuba	Costa Rica		Dom. Republic		USA
Demographics
Respondent age	74.44	74.14		74.12		74.18		74	74		73		74		75	74	*	75		75
Male	0.422	0.406		0.414		0.431		-	-		-		-		-	-		-		-
Less than primary school education (high school for USA)	0.236	0.079	***	0.697	***	0.292	***	0.18	0.08	***	0.64	***	0.28	***	0.28	0.08	***	0.74	***	0.3
Completed primary school (high school for USA)	0.323	0.595	***	0.191	***	0.302		0.3	0.56	***	0.22	***	0.26	**	0.34	0.62	***	0.17	***	0.34
More than primary school education (high school for USA)	0.441	0.326	***	0.112	***	0.406	**	0.52	0.37	***	0.13	***	0.47	**	0.38	0.3	***	0.1	***	0.36
Health risk factors
Has smoked tobacco in his/her lifetime (> 100 cigarettes equivalent)	0.487	0.391	***	0.495		0.272	***	0.74	0.64	***	0.64	***	0.36	***	0.3	0.22	***	0.4	***	0.21	***
Currently smokes tobacco regularly	0.214	0.069	***	0.131	***	0.103	***	0.325	0.12	***	0.16	***	0.12	***	0.132	0.04	***	0.11	*	0.09	***
Obesity: Waist circumference > 88 cm (women) and > 101 cm (men)	0.379	0.508	***	0.468	***	0.688	***	0.22	0.29	**	0.24		0.61	***	0.49	0.65	***	0.63	***	0.75	***
Measured high blood pressure: systolic > 140 mm/Hg, diastolic > 90 mm/Hg	0.565	0.674	***	0.488	***	0.401	***	0.56	0.68	***	0.5	***	0.32	***	0.57	0.67	***	0.48	***	0.46	***
Hypertension prevalence: measured, or doctor diagnosis	0.734	0.823	***	0.765	**	0.723		0.7	0.81	***	0.75	*	0.67		0.76	0.83	***	0.78		0.76
Unaware of hypertension: Measured, but no doctor diagnosis	0.311	0.346		0.209	***	0.174	***	0.39	0.43		0.29	***	0.14	***	0.26	0.29		0.16	***	0.2	***
Treating hypertension: Measured, and on medication	0.868	0.604	***	0.835	**	0.926	***	0.84	0.59	***	0.75	***	0.91	***	0.88	0.61	***	0.88		0.94	***
Diabetes: fasting glucose measure >126 mg/dl	0.14	0.201	***	-		0.173	**	0.12	0.18	**	-		0.17	**	0.15	0.21	***	-		0.18
Diabetes prevalence: measured, or doctor diagnosis	0.253	0.295	**	-		0.244		0.2	0.28	***	-		0.25	*	0.29	0.3		-		0.24	**
Unaware of diabetes: Measured, but no doctor diagnosis	0.239	0.293		-		0.309		0.33	0.26		-		0.37		0.19	0.31	***	-		0.26
High cholesterol: total cholesterol measure >= 240 mg/dl	0.204	0.29	***	-		0.158		0.14	0.2	**	-		0.1	**	0.25	0.35	***	-		0.2	***
Respondent has seen a doctor in the last three months (1 year if USA)	0.485	0.762	***	0.462		0.963	***	0.47	0.72	***	0.43		0.95	***	0.5	0.79	***	0.48		0.97	***
Significance stars from test of equaliity of means between Cuba and each comparison country. Obtained by weighted regression of outcome on country dummy, robust clustered standard errors
* = 10% significance, ** = 5% significance, *** = 1% significance
