# Supplementary material for: Cuba’s cardiovascular risk factors: International comparison of levels and education gradients
Source: PLoS One. 2021 Mar 4;16(3):e0247831. doi: 10.1371/journal.pone.0247831 (PMC7932107; doi:10.1371/journal.pone.0247831)
Supplement: S4 Table — (XLSX) [file pone.0247831.s004.xlsx]

## Sheet: S4 Table
S4 Table . Analysis of missing values for educational attainment
	-1	-2	-3
	Missing education	Not missing education	Sig
Sample size	58	8647
Demographics
Respondent age	81	74	**
Respondent is male	0.274	0.42	*
Health risk factors
Has smoked tobacco in his/her lifetime (> 100 cigarettes equivalent) (%)	0.414	0.49
Currently smokes tobacco regularly (%)	0.2277	0.214
Obesity: Waist circumference >= 88 cm (women) and >= 102 cm (men) (%)	0.03	0.37	**
Measured high blood pressure: systolic >= 140 mm/Hg, diastolic >= 90 mm/Hg (%)	0.4758	0.565
Hypertension prevalence: measured, or doctor diagnosis (%)	0.556	0.734
Unaware of hypertension: Measured, but no doctor diagnosis (%)	0.3849	0.311
Treating hypertension: Measured, and on medication (%)	0.756	0.868
Diabetes: fasting glucose measure >126 mg/dl (%)	0.052	0.14	*
Diabetes prevalence: measured, or doctor diagnosis (%)	0.15	0.25
Unaware of diabetes: Measured, but no doctor diagnosis (%)	0.593	0.251
High cholesterol: total cholesterol measure >= 240 mg/dl (%)	0.151	0.201
Respondent has seen a doctor in the last three months (1 year if USA) (%)	0.3273	0.4859	*
Group means from regressions of outcome variable on whether or not observation was missing value of education. Regresions include country fixed effects and appropriately normalized sampling weights. Levels of statistical significance reported at 5% level (*) and 1% level (**).

## Sheet: Table_2_including fullsample
Table 2. Sample Descriptive Statistics
	-1	-2		-3		-4		-5	-6		-7		-8		-9	-10		-11		-12
	Full sample							Males							Females
	Cuba	Costa Rica		Dom. Republic		USA		Cuba	Costa Rica		Dom. Republic		USA		Cuba	Costa Rica		Dom. Republic		USA
Demographics
Respondent age	74.44	74.14		74.12		74.18		74	74		73		74		75	74	*	75		75
Male	0.422	0.406		0.414		0.431		-	-		-		-		-	-		-		-
Less than primary school education (high school for USA)	0.236	0.079	***	0.697	***	0.292	***	0.18	0.08	***	0.64	***	0.28	***	0.28	0.08	***	0.74	***	0.3
Completed primary school (high school for USA)	0.323	0.595	***	0.191	***	0.302		0.3	0.56	***	0.22	***	0.26	**	0.34	0.62	***	0.17	***	0.34
More than primary school education (high school for USA)	0.441	0.326	***	0.112	***	0.406	**	0.52	0.37	***	0.13	***	0.47	**	0.38	0.3	***	0.1	***	0.36
Health risk factors
Has smoked tobacco in his/her lifetime (> 100 cigarettes equivalent)	0.487	0.391	***	0.495		0.272	***	0.74	0.64	***	0.64	***	0.36	***	0.3	0.22	***	0.4	***	0.21	***
Currently smokes tobacco regularly	0.214	0.069	***	0.131	***	0.103	***	0.325	0.12	***	0.16	***	0.12	***	0.132	0.04	***	0.11	*	0.09	***
Obesity: Waist circumference > 88 cm (women) and > 101 cm (men)	0.379	0.508	***	0.468	***	0.688	***	0.22	0.29	**	0.24		0.61	***	0.49	0.65	***	0.63	***	0.75	***
Measured high blood pressure: systolic > 140 mm/Hg, diastolic > 90 mm/Hg	0.565	0.674	***	0.488	***	0.401	***	0.56	0.68	***	0.5	***	0.32	***	0.57	0.67	***	0.48	***	0.46	***
Hypertension prevalence: measured, or doctor diagnosis	0.734	0.823	***	0.765	**	0.723		0.7	0.81	***	0.75	*	0.67		0.76	0.83	***	0.78		0.76
Unaware of hypertension: Measured, but no doctor diagnosis	0.311	0.346		0.209	***	0.174	***	0.39	0.43		0.29	***	0.14	***	0.26	0.29		0.16	***	0.2	***
Treating hypertension: Measured, and on medication	0.868	0.604	***	0.835	**	0.926	***	0.84	0.59	***	0.75	***	0.91	***	0.88	0.61	***	0.88		0.94	***
Diabetes: fasting glucose measure >126 mg/dl	0.14	0.201	***	-		0.173	**	0.12	0.18	**	-		0.17	**	0.15	0.21	***	-		0.18
Diabetes prevalence: measured, or doctor diagnosis	0.253	0.295	**	-		0.244		0.2	0.28	***	-		0.25	*	0.29	0.3		-		0.24	**
Unaware of diabetes: Measured, but no doctor diagnosis	0.239	0.293		-		0.309		0.33	0.26		-		0.37		0.19	0.31	***	-		0.26
High cholesterol: total cholesterol measure >= 240 mg/dl	0.204	0.29	***	-		0.158		0.14	0.2	**	-		0.1	**	0.25	0.35	***	-		0.2	***
Respondent has seen a doctor in the last three months (1 year if USA)	0.485	0.762	***	0.462		0.963	***	0.47	0.72	***	0.43		0.95	***	0.5	0.79	***	0.48		0.97	***
Significance stars from test of equaliity of means between Cuba and each comparison country. Obtained by weighted regression of outcome on country dummy, robust clustered standard errors
* = 10% significance, ** = 5% significance, *** = 1% significance
